# Supplementary material for: Molecular Genetics of the Usher Syndrome in Lebanon: Identification of 11 Novel Protein Truncating Mutations by Whole Exome Sequencing
Source: PLoS One. 2014 Sep 11;9(9):e107326. doi: 10.1371/journal.pone.0107326 (PMC4161397; doi:10.1371/journal.pone.0107326)
Supplement: Table S1 — Segregation of the identified mutations in the analyzed USH1 families. (XLSX) [file pone.0107326.s004.xlsx]

## Sheet: Sheet1
Supplementary Table 1 Segregation of the identified mutations in the analyzed USH1 families
Family	Subject	Disease	Gene	Mutation	Type	Amino acid	Novel/Reported	Clinical evaluation
USHEG5	II-3	+	MYO7A	c.2863G>A	Hom	p.G955S	Reported	Referred as USH
	II-6	+		c.2863G>A	Hom	p.G955S		Referred as USH
USHLB12	I-1	-	MYO7A	c.834C>A	Het	p.Y278*	Novel
	I-2	-		c.834C>A	Het	p.Y278*
	II-1	-		c.834C>A	Het	p.Y278*
	II-3	+		c.834C>A	Hom	p.Y278*		Referred as USH
USHLB14	II-1	+	CDH23	c.8803C>T	Hom	p.R2935*	Novel	Referred as USH
	II-2	+	CDH23	c.8803C>T	Hom	p.R2935*		Referred as USH
	II-4	-	CDH23	None
USHJO9	I-2	-	MYO7A	c.462C>A	Het	p.C154*	Novel
	I-3	-		c.462C>A	Het	p.C154*
	I-4	-		c.462C>A	Het	p.C154*
	I-6	-		c.462C>A	Het	p.C154*
	II-2	+		c.462C>A	Hom	p.C154*		Audio., Quest.
	II-3	+		c.462C>A	Hom	p.C154*		Audio., Quest.
	II-4	-		None
	II-5	-		None
	II-7	+		c.462C>A	Hom	p.C154*		Audio., Quest.
	II-8	-		c.462C>A	Het	p.C154*
(+) and (-) stands for presence and absence of USH phenotype in the tested subjects, respectively. Clinical evaluations performed by our group are indicated. Audio., stands for audiological assessment; Quest., stands for medical questionnaire.
