# Supplementary material for: Molecular Genetics of the Usher Syndrome in Lebanon: Identification of 11 Novel Protein Truncating Mutations by Whole Exome Sequencing
Source: PLoS One. 2014 Sep 11;9(9):e107326. doi: 10.1371/journal.pone.0107326 (PMC4161397; doi:10.1371/journal.pone.0107326)
Supplement: Table S2 — Segregation of the identified mutations in the analyzed USH2 families. (XLSX) [file pone.0107326.s005.xlsx]

## Sheet: Sheet1
Supplimentary Table 2 Segregation of the identified mutations in the analyzed USH2 families
Family	Subject	Disease	Gene	Mutation	Status	Amino acid	Novel/Reported	Available Clinical evaluation
USHLB13	II-3	+	USH2A	c.4707 T>A	Het	p.Y1569*	Novel	Referred as USH
				c.14424 C>A	Het	p.C4808*
USHLB8	II-3	+	USH2A	c.14031_14032insA	Hom	p.A4678Sfs*5	Novel	Audio., Ophthal., Vestib., Quest.
	II-4	+		c.14031_14032insA	Hom	p.A4678Sfs*5		Audio., Ophthal., Vestib., Quest.
	II-6	-		None
USHLB1	II-1	-	USH2A	c.11907delA	Het	p.A3970Lfs*14	Novel
	II-2	-		c.11907delA	Het	p.A3970Lfs*14
	III-4	+		c.11907delA	Hom	p.A3970Lfs*14		Audio., Ophthal., Vestib., Quest.
	III-5	+		c.11907delA	Hom	p.A3970Lfs*14		Audio., Ophthal., Vestib., Quest.
	III-6	+		c.11907delA	Hom	p.A3970Lfs*14		Audio., Ophthal., Vestib., Quest.
	IV-1	-		c.11907delA	Het	p.A3970Lfs*14
USHLB6	I-1	-	USH2A	c.531_532insA	Het	p.T178Nfs*4	Novel
	II-1	+		c.531_532insA	Hom	p.T178Nfs*4		Audio., Ophthal., Quest.
USHJO10	II-2	-	USH2A	C.8681G>A	Het	p.R2894K/p.R2853Ifs*5	Novel
	III-1	-		C.8681G>A	Het	p.R2894K/p.R2853Ifs*5
	III-2	+		C.8681G>A	Hom	p.R2894K/p.R2853Ifs*5		Audio., Quest.
	III-5	+		C.8681G>A	Hom	p.R2894K/p.R2853Ifs*5		Audio., Quest.
	IV-2	-		C.8681G>A	Het	p.R2894K/p.R2853Ifs*5
	IV-3	+		C.8681G>A	Hom	p.R2894K/p.R2853Ifs*5		Audio., Quest.
	IV-4	+		C.8681G>A	Hom	p.R2894K/p.R2853Ifs*5		Audio., Quest.
USHLB2	II-1	-	GPR98	c.17756-2239_17856+11702delins17bp	Het	p.G5919Nfs*15	Novel
	II-2	-		c.17756-2239_17856+11702delins17bp	Het	p.G5919Nfs*15
	II-3	+		c.17756-2239_17856+11702delins17bp	Hom	p.G5919Nfs*15		Audio., Quest.
	II-4	-		c.17756-2239_17856+11702delins17bp	Het	p.G5919Nfs*15
	III-1	-		c.17756-2239_17856+11702delins17bp	Het	p.G5919Nfs*15
	III-2	+		c.17756-2239_17856+11702delins17bp	Hom	p.G5919Nfs*15		Audio., Quest.
	III-3	+		c.17756-2239_17856+11702delins17bp	Hom	p.G5919Nfs*15		Audio., Quest.
USHLB11	I-1	+	GPR98	c.16040 delA	Hom	p.D5347Vfs*22	Novel
	I-2	-		c.16040 delA	Het	p.D5347Vfs*22
	I-3	-		c.16040 delA	Het	p.D5347Vfs*22
	I-5	-		c.16040 delA	Het	p.D5347Vfs*22
	II-3	+		c.16040 delA	Hom	p.D5347Vfs*22		Audio., Ophthal., Vestib., Quest.
	II-6	+		c.16040 delA	Hom	p.D5347Vfs*22		Audio., Ophthal., Vestib., Quest.
	II-9	-		c.16040 delA	Het	p.D5347Vfs*22
	II-10	+		c.16040 delA	Hom	p.D5347Vfs*22		Audio., Ophthal., Vestib., Quest.
	II-11	+		c.16040 delA	Hom	p.D5347Vfs*22		Audio., Ophthal., Vestib., Quest.
	II-12	+		c.16040 delA	Hom	p.D5347Vfs*22		Audio., Ophthal., Vestib., Quest.
	II-13	-		None
	II-14	+		c.16040 delA	Hom	p.D5347Vfs*22		Audio., Ophthal., Vestib., Quest.
(+) and (-) stands for presence and absence of USH2 phenotype in the tested subjects, respectively. Audio., stands for audiological assessment, Ophthal., stands for Ophthalmic examination., Vestib., stands for vestibular function evaluation, Quest., stands for medical questionnaire.
