# Supplementary material for: Molecular Genetics of the Usher Syndrome in Lebanon: Identification of 11 Novel Protein Truncating Mutations by Whole Exome Sequencing
Source: PLoS One. 2014 Sep 11;9(9):e107326. doi: 10.1371/journal.pone.0107326 (PMC4161397; doi:10.1371/journal.pone.0107326)
Supplement: Table S3 — Sequence coverage of the 10 Usher genes in whole exome sequencing. (XLSX) [file pone.0107326.s006.xlsx]

## Sheet: Sheet1
	Supplementary Table S3: Sequence coverage of the 10 Usher genes in whole exome sequencing
	Sample	Mean depth	Coverage >5X	Coverage >30X
	USHLB14	146	100	96.7
	USHEG5	122	100	96.8
	USHJO9	139	100	97.3
	USHJO10	120	100	96.4
	USHLB1	136	100	97.5
	USHLB2	125	100	96.8
	USHLB6	132	100	96.8
	USHLB8	149	99.9	96.9
	USHLB11	143	100	97
	USHLB12	126	100	96.6
	USHLB13	120	100	95.5
